# Supplementary material for: Improvement of Antioxidant Properties in Fruit from Two Blood and Blond Orange Cultivars by Postharvest Storage at Low Temperature
Source: Antioxidants (Basel). 2022 Mar 14;11(3):547. doi: 10.3390/antiox11030547 (PMC8944625; doi:10.3390/antiox11030547)
Supplement: Supplementary file 1 [file antioxidants-11-00547-s001.zip]

Archive with 2 entries (2 files):
- Table S1.pdf
- Table S2_Flavonoids.xlsx
