# Supplementary material for: Improvement of Antioxidant Properties in Fruit from Two Blood and Blond Orange Cultivars by Postharvest Storage at Low Temperature
Source: Antioxidants (Basel). 2022 Mar 14;11(3):547. doi: 10.3390/antiox11030547 (PMC8944625; doi:10.3390/antiox11030547)
Supplement: Supplementary file 1 [file antioxidants-11-00547-s001.zip › Table S2_Flavonoids.xlsx]

## Sheet: Flavonoids 
	Mean								SD
	Pera at 9 ºC				Moro at 9 ºC				Pera at 9 ºC				Moro at 9 ºC
Metabolite Time (days)	0	15	30	45	0	15	30	45	0	15	30	45	0	15	30	45
2’’-O-b-D-xylosylvitexin	1	0.964695	1.02171	1.02815	0.401826	0.702927	0.585593	1.04402	0.021	0.0444	0.0356	0.0314	0.00236751	0.00414156	0.0171297	0.0259486
3,3’,4’,5,6,7,8-Heptamethoxyflavone	1	0.924881	0.974815	1.00347	14.5128	9.64518	7.24033	10.2675	0.0136	0.017	0.0109	0.0231	0.398479	0.264828	0.0869546	0.292246
3,5,4'-Trihydroxy-7,3'-dimethoxy-flavanone-glucoside	1	1.12069	2.2069	1.56034	6.72318	6.73248	4.05676	8.1994	0.0094	0.003	0.0092	0.0037	0.0176465	0.0176709	0.00868102	0.0135629
3,8-Di-C-glucopyranosyldiosmetin	1	0.864639	1.0401	0.900969	0.301567	0.487789	0.523572	0.868077	0.0293	0.0152	0.0274	0.0048	0.00961253	0.0155484	0.0228138	0.0147629
5-Demethylnobiletin	n.d.	n.d.	n.d.	n.d.	1	0.271892	0.107679	0.167488	n.d.	n.d.	n.d.	n.d.	0.00583851	0.00158744	0.000785782	0.00136874
5-Hydroxy-3,6,7,8,3'4'-hexamethoxyflavone	1	1.13348	1.20136	1.11538	0.507354	1.07697	1.21251	1.58278	0.0034	0.0054	0.0051	0.0054	0.00246433	0.00523107	0.0075409	0.00380308
6,8-di-C-glucosylapigenin	1	0.919034	1.03409	0.882102	0.641891	0.772436	0.710732	1.76419	0.0029	0.0057	0.0023	0.0036	0.00354614	0.00426734	0.00392645	0.0121585
8-Methoxykaempferol-3-O-hexosyl (1-2)-hexoside	1	0.893788	0.973948	0.821643	0.155324	0.288772	0.488564	0.676556	0.0033	0.0048	0.0068	0.0009	0.00189602	0.000999466	0.00142016	0.00296121
Apigenin 6,8-di-C-glucoside (Vicenin)	1	0.824793	0.995041	0.857851	0.519967	1.40128	1.39836	3.40041	0.0047	0.0024	0.0038	0.0006	0.00371788	0.0100194	0.0102695	0.0210805
Apigenin 7-O-(6''-malonyl-apiosyl-glucoside)	1	0.820896	0.925373	0.940299	41.7691	53.8264	58.6728	76.9296	0.0007	0.0018	0.0003	0.0005	0.0202917	0.0261492	0.00868408	0.0404473
Apigenin 7-O-neohesperidoside-4'-glucoside	1	0.927505	1.04904	1.01066	0.294747	0.570121	0.611313	1.09581	0.0016	0.0036	0.0056	0.0059	0.00120249	0.00232594	0.002494	0.00597922
Apigenin 7-O-neohesperidoside (Rhoifolin)	1	0.785	1.08333	0.813333	0.0249438	0.190992	0.284845	1.12711	0.0032	0.0021	0.0023	0.0028	0.000179594	0.00137513	0.000886047	0.00506719
Apigenin 7-rutinoside	1	1.01429	1.16571	1.05429	0.546372	1.51377	1.76699	4.88422	0.002	0.0029	0.003	0.0027	0.00136249	0.00378302	0.00354046	0.0138375
Auranetin	1	0.87182	1.07632	1.22114	12.5534	6.11873	4.34766	7.99847	0.0151	0.0142	0.0325	0.0238	0.164603	0.0802303	0.0697443	0.146227
Chrysoeriol	n.d.	n.d.	n.d.	n.d.	1	1.41351	1.11527	1.57802	n.d.	n.d.	n.d.	n.d.	0.00127623	0.00180396	0.00213151	0.000430058
Chrysoeriol 7-O-neohesperidoside-4'-glucoside	1	0.79886	1.02199	0.846906	0.186969	0.25871	0.285333	0.49898	0.0128	0.0021	0.0063	0.0031	0.00147121	0.00203573	0.00545919	0.00740719
Chysoeriol-6,8-C-glucoside	1	0.900864	1.09749	0.950363	0.0531916	0.131599	0.14014	0.173235	0.0717	0.0292	0.0593	0.0192	0.00417705	0.0104291	0.00567012	0.00793021
Chrysoriol-8-C-glucoside (Scoparin)	1	1.12258	1.20645	1.30323	2.21257	2.49094	1.81939	3.93948	0.0024	0.0049	0.0071	0.0044	0.00449815	0.00506409	0.00311714	0.00713427
Dihydrokaempferide 7-rhamnoside	1	1.01076	1.00134	1.00672	0.523426	0.78011	0.806655	1.13148	0.0335	0.0306	0.0656	0.0418	0.0261787	0.0390165	0.0229735	0.0215304
Dihydrokaempferol	1	0.75	0.625	0.75	202.419	1169.82	811.119	1602.77	0.0004	0.0002	0.0002	0.0004	0.01538	0.0916161	0.0583059	0.0706905
Dihydromyricetin	n.d.	n.d.	n.d.	n.d.	1	8.4804	11.7358	25.332	n.d.	n.d.	n.d.	n.d.	0.00218773	0.0131711	0.0355698	0.07308
Dihydroquercetin	1	0.95	1.1875	1.0125	5.46452	81.4773	80.3187	239.793	0.001	0.0007	0.0012	0.0008	0.00404042	0.0377085	0.0565266	0.172676
Diosmin	1	1.00155	1.15528	1.01087	0.782913	1.00547	0.897564	1.9325	0.0072	0.0029	0.0035	0.0034	0.00616952	0.00792334	0.00611368	0.00797466
Eriocitrin	1	1.06575	1.26368	1.10382	0.123507	0.208347	0.182934	0.425962	0.0538	0.0212	0.057	0.0109	0.00177589	0.00299579	0.00263038	0.0238188
Gossypetin 3,7,8,3',4'-pentamethyl ether	1	0.887538	0.724924	0.768997	1.54481	0.806454	0.378813	0.540602	0.0069	0.013	0.0021	0.0093	0.00951122	0.00496525	0.00343929	0.00305127
Gossypetin-hexamethyl ether	1	0.878543	1.07355	0.978408	6.90691	3.72769	3.02143	4.40759	0.0083	0.0091	0.0146	0.0123	0.102232	0.0551752	0.0544512	0.0455044
Hesperetin	1	1.01604	0.985136	0.998827	0.798685	1.02872	1.11707	1.50899	0.0224	0.0307	0.0408	0.0367	0.0458803	0.0590946	0.0563363	0.0671154
Hesperidin	1	1.00555	1.00794	0.997897	0.69486	0.986604	1.00844	1.40971	0.5536	0.6925	1.5934	0.8038	0.667753	0.948116	0.506439	0.331982
Isorhamnetin-3-O-hexosyl (1-6)-hexoside	1	0.410256	1	0.846154	0.716388	0.890495	0.727482	0.249098	0.0011	0.0006	0.0009	0.0023	0.000275575	0.000342549	0.00036132	5.67522e-05
Isorhamnetin-3-O-neohesperidoside	1	0.921944	1.02062	0.908689	0.821806	0.939258	0.708135	1.54808	0.0061	0.0001	0.0046	0.0029	0.00489445	0.00559396	0.00421745	0.000458978
Isosakuranetin	n.d.	n.d.	n.d.	n.d.	1	0.705278	0.373375	0.184305	n.d.	n.d.	n.d.	n.d.	0.0105086	0.00741147	0.00563113	0.00162212
DidIsosakuranetin-7-O-rutinoside (Didymin)	1	1.14156	1.06002	1.08267	4.67978	7.64632	6.62155	9.43359	0.0145	0.0196	0.027	0.0084	0.0296411	0.0484308	0.00510701	0.116057
Isosakuranetin-7-O-rutinoside (Neoponcirin)	1	0.85	0.934	0.834	0.178493	0.337629	0.475464	0.687015	0.0038	0.0038	0.0079	0.004	0.000485158	0.000917704	0.00129235	0.00219516
Isosakuranetin-7-O-neohesperidoside (Poncirin)	1	1.10596	1.0596	0.874172	n.d.	0.106426	n.d.	0.186849	0.0016	0.0008	0.0036	0.0015	n.d.	0.000102033	n.d.	0.000199997
Kaempferol	n.d.	n.d.	n.d.	n.d.	1	18.7032	53.3353	129.79	n.d.	n.d.	n.d.	n.d.	0.000109635	0.00205052	0.0058474	0.00833003
Kaempferol-3-O-hexosyl (1-2)-hexoside	1	0.866578	0.751732	0.689813	0.0173108	0.0508147	0.0674821	0.145316	0.052	0.1136	0.0386	0.0188	0.00135035	0.00396385	0.00526401	0.00575818
Kaempferol-3-O-hexosyl (1-2)-hexoside-7-O-rhamnoside	1	0.82917	1.08219	0.912973	0.358033	0.504779	0.529129	0.789475	0.0045	0.0021	0.0097	0.0048	0.00314957	0.00444047	0.00465468	0.00768833
Kaempferol-3-O-neohesperidoside	1	0.908478	1.05946	0.92135	0.543913	0.834435	0.706995	1.44218	0.1759	0.0333	0.17	0.0416	0.355345	0.142554	0.14595	0.19515
Kaempferol-3-O-rutinoside-7-O-rhamnoside	1	0.996016	1.21514	1.07968	1.0829	2.65115	2.58893	5.93314	0.0014	0.0011	0.0004	0.003	0.00328346	0.00803857	0.00598877	0.020953
Limocitrin 3-b-D-glucoside	1	0.994737	0.984211	1.01053	0.487081	0.268635	0.442539	0.578307	0.0012	0.002	0.0015	0.0017	0.000989684	0.000545829	0.000294466	0.000862251
Limocitrol	1	1	n.d.	n.d.	14.5842	247.757	253.037	361.661	1e-05	4e-05	n.d.	n.d.	0.000142773	0.00242543	0.00247711	0.00409165
Limocitrol 3-b_D-glucoside	1	0.833333	0.833333	0.833333	5.25146	6.08187	2.08414	11.2051	0.0005	0.0002	0.0001	0.0001	0.00030721	0.000355789	0.000107986	0.000773165
Luteolin	1	0.857143	1.28571	1.14286	1.25684	23.8646	67.8873	193.887	5e-05	0.0002	0.0002	0.0001	3.75107e-05	0.000712247	0.00202612	0.00962063
Luteolin 6,8-di-C-glucoside (Lucenin)	1	0.944215	1.10529	0.987017	0.240594	0.427837	0.456135	0.878304	0.0526	0.0218	0.0407	0.012	0.0172797	0.0307277	0.0170999	0.0319122
Luteolin 7-b-neohesperioside	1	1.0339	1.16333	1.1171	0.718742	0.820558	0.833973	1.83804	0.0072	0.0029	0.0041	0.0023	0.00313054	0.00357401	0.00778386	0.000520869
Luteolin 7-O-rutinoside	1	0.98209	1.26866	1.08955	1.01156	3.08371	2.83528	5.95836	0.0023	0.0021	0.004	0.003	0.00230797	0.00703574	0.00437666	0.0241125
Methoxykaempferol-3-O-neohesperidoside	1	0.843666	1.03384	0.897275	0.0140744	0.0378263	0.0366708	0.0666816	0.0215	0.0225	0.0173	0.0171	0.000327379	0.000879861	0.00108335	0.00157826
Myricetin	n.d.	n.d.	n.d.	n.d.	1	2.31727	0.49218	0.747374	n.d.	n.d.	n.d.	n.d.	0.00311206	0.00146882	0.00162019	0.00091493
Naringenin	1	1.14391	1.21218	1.14207	0.604591	1.25835	1.41584	2.71185	0.001	0.0056	0.0035	0.0041	0.00291771	0.00607271	0.00350216	0.00064179
Naringenin 7-b-rutinoside 4'-b-D-glucoside	1	0.952381	1.25	1.04762	0.14888	0.717018	0.204214	0.841575	0.0011	0.0002	0.0006	0.0019	5.90552e-05	0.000284414	8.10038e-05	0.00083548
Naringin	1	1.10931	1.18348	1.10969	0.688594	1.35686	1.27752	2.07086	0.0827	0.1536	0.1599	0.1299	0.110482	0.217704	0.0830402	0.148215
Naringin 4’-b-D-glucoside	n.d.	n.d.	n.d.	n.d.	1	2.04504	2.17973	3.06933	n.d.	n.d.	n.d.	n.d.	0.00243304	0.00497566	0.00530336	0.00962123
Narirutin	1	1.12083	1.24483	1.17806	0.748368	1.48147	1.35137	2.04707	0.002	0.0098	0.0072	0.0041	0.000205539	0.000406885	0.000371152	0.00589281
Narirutin 4'-glucoside	1	1.11747	1.21988	1.10843	0.756994	1.54808	1.65004	2.40018	0.0013	0.0045	0.0031	0.0013	0.00138558	0.00283356	0.00302018	0.0112117
Naringenin chalcone	1	0.515625	7.15625	0.953125	35.7622	85.5548	84.4787	206.371	0.0011	0.0022	0.002	0.0006	0.0263214	0.0484457	0.0657467	0.135339
Natsudaidain	1	1	1.25	1	n.d.	n.d.	n.d.	122.229	0.0002	0.0002	0.0002	0.0002	n.d.	n.d.	n.d.	0.00522847
Neodiosmin	1	1.09036	1.29116	1.1506	0.817141	1.18376	1.17753	2.29562	0.0036	0.0039	0.0034	0.0063	0.00271347	0.0039309	0.00721661	0.0102252
Neoeriocitrin	1	1.06587	1.26511	1.10489	0.0578106	0.158577	0.197715	0.421654	0.0535	0.0208	0.056	0.0109	0.00493968	0.0135498	0.016894	0.0109179
Neohesperidin	1	0.965909	1.00852	1.13068	1.09785	1.63252	1.38979	2.10121	0.0033	0.0075	0.0038	0.0049	0.00225753	0.00335698	0.00285785	0.00402072
Nobiletin	1	0.897767	1.00235	1.18096	29.5527	12.2151	9.40555	13.4543	0.012	0.0117	0.01	0.0128	0.57527	0.237779	0.0379378	0.150174
Pedunculin	1	1.09506	1.01141	1.10646	0.311797	0.777767	0.800237	1.09972	0.0023	0.0006	0.0013	0.0016	0.000813657	0.00202964	0.00139992	0.00157229
Quercetagetin 3,5,6,3',4'-pentamethyl ether	1	0.913793	1.12069	1.01724	2.27799	2.38861	3.23345	5.48363	0.0003	0.0008	0.0005	0.0006	0.000299768	0.000314325	0.000799601	0.00349512
Quercetagetin-hexamethyl ether	1	0.75	0.769231	0.807692	10.0591	6.09675	5.14836	9.18069	0.0004	0.0005	0.0002	0.0002	0.003104	0.00188131	0.00156394	0.00357709
Quercetin	n.d.	tr.	n.d.	n.d.	1	19.754	29.9619	60.6507	n.d.	-	n.d.	n.d.	6.00013e-05	0.00118527	0.000120984	0.00173474
Quercetin 3-hydroxy-3-methyglutaryl-glycoside	1	0.874172	1.06623	0.960265	11.7877	46.2024	58.9391	121.223	0.0016	0.0007	0.0011	0.0015	0.0112573	0.0441235	0.11132	0.257543
Quercetin-3-O-(2-rhamnosyl)-rutinoside	1	1.10811	2.6834	1.22394	1.26492	3.53234	3.17097	6.27568	0.0032	0.0013	0.0543	0.0009	0.00233586	0.00652296	0.00842798	0.0142569
Quercetin-3-O-hexoside	1	1.05	1.375	1.225	14.2049	48.431	65.9791	129.474	0.0006	0.0005	0.0005	0.0003	0.0052206	0.0177994	0.013741	0.0595593
Quercetin-3-O-hexosyl (1-2)-hexoside	1	0.988506	1.01149	1.05747	0.146433	1.70283	1.74234	5.22234	0.0005	0.0004	0.0009	0.0003	8.14121e-05	0.000946718	0.000968684	0.00554166
Quercetin-3-O-rutinoside and sophorin (Rutin)	1	0.981087	1.14823	1.06407	0.282697	0.351603	0.249339	0.570025	0.024	0.012	0.0387	0.0123	0.0110196	0.0137056	0.0097193	0.0122948
Retusin (Ariocarpus)	1	0.860465	0.976744	1	17.1272	9.77718	6.19497	10.0943	0.0004	0.0001	0.0004	0.0007	0.00695062	0.00396781	0.00269191	0.00386479
Sakuranetin	1	1.2029	1.08696	1.08696	4.50351	8.39331	6.91743	10.5804	0.0001	0.0009	0.0004	0.0003	0.000994121	0.00185277	0.00673226	0.0047877
Salvigenin	1	1	0.583333	0.916667	30.8365	13.0358	13.191	19.2016	0.0002	0.0001	0.0001	0.0003	0.00431673	0.00182485	0.001509	0.00258216
Sinensetin	1	0.919622	0.955083	1.13948	47.3012	18.3341	14.5484	16.5042	0.0016	0.0027	0.0009	0.006	0.133602	0.0517846	0.0397529	0.0441533
Tangeretin	1	0.782609	0.98913	1.02174	16.9178	8.57063	7.12325	13.1896	0.0001	0.0006	0.0014	0.0004	0.0234766	0.0118934	0.00464541	0.0146585
Tetra-O-methylisoscutellarein	1	1.71613	0.823656	1.96989	2.62638	1.21175	1.04811	1.7551	0.0686	0.0653	0.0592	0.0745	0.00958034	0.00442014	0.00264952	0.00749853
Tetra-O-Methylscutellarein	1	0.937654	0.908121	1.14274	30.1848	11.3932	8.02433	10.8342	0.0061	0.0064	0.0036	0.0101	0.453693	0.171246	0.0650642	0.141235
	n.d.		no detected
	tr.		traces

## Sheet: Phenylalanine_Hydroxycinnamates
	Mean								SD
	Pera at 9 ºC				Moro at 9 ºC				Pera at 9 ºC				Moro at 9 ºC
Precursor Sample Time (days)	0	15	30	45	0	15	30	45	0	15	30	45	0	15	30	45
4-p-coumaroylquinic acid	1	1.34483	1.7931	1.51724	1.28312	13.8557	11.8114	27.5194	0.0002	0.0007	0.0004	0.001	0.000158651	0.00209207	0.00186211	0.0051138
Caffeic acid	1	0.524249	0.759815	0.564665	1.08846	4.20146	2.2998	3.17484	0.001	0.0025	0.0014	0.0032	0.00626991	0.0257914	0.024176	0.0142527
Chlorogenic acid	1	0.72	1.16	0.96	4.2975	20.3076	4.77642	13.1115	0.0004	0.0001	0.0003	0.0005	0.000592319	0.00730125	0.00137325	0.00178191
Coniferyl alcohol-b-D-glucoside	1	1.12	1.28	0.96	0.759445	4.12197	1.48621	3.19112	0.0015	0.0004	0.0004	0.0012	0.000173782	0.00127496	0.000583206	0.000224257
Coumaric acid	1	0.631625	1.00521	0.735882	4.93178	17.2829	11.1923	13.571	0.0033	0.0023	0.0018	0.0032	0.079867	0.0389495	0.0752561	0.037014
Ferulic acid	1	0.644029	0.800226	0.776457	3.55748	8.91685	3.54671	5.33577	0.0115	0.0119	0.0118	0.0084	0.0551371	0.163951	0.0267203	0.073987
Glucocaffeic acid	1	1.01625	1.23314	0.956946	0.340244	0.907681	0.346944	1.03986	0.0028	0.0106	0.0038	0.012	0.0019762	0.0090714	0.00405347	0.0080426
Hydrocinnamic acid-hexose	1	0.972145	1.50084	1.13593	1.91526	4.72184	2.87778	4.43341	0.0058	0.0162	0.0037	0.0043	0.0162343	0.0665116	0.0304515	0.0438735
Hydroxybenzoic acid-hexose	1	1.27885	2.15865	1.64423	3.87613	20.084	12.2459	28.8423	0.0009	0.0022	0.0009	0.001	0.00789265	0.0227094	0.0109343	0.00261952
Phenylalanine	1	0.783885	1.08471	1.00552	0.123941	0.344511	0.163127	0.311463	0.3391	0.2251	0.388	0.2954	0.0583289	0.122773	0.0459648	0.067819
Quinic acid	1	0.965774	0.838256	0.710185	1.86696	3.07373	2.23905	1.84513	0.013	0.0331	0.0351	0.0535	0.0607772	0.173505	0.00354281	0.0768778
Sinapic acid	1	0.578417	0.794245	0.683453	19.787	70.2772	38.3406	42.27	0.0018	0.0077	0.0022	0.0045	0.00600474	0.450136	0.188887	0.25555
